# Supplementary material for: Interlimb Reflexes Induced by Electrical Stimulation of Cutaneous Nerves after Spinal Cord Injury
Source: PLoS One. 2016 Apr 6;11(4):e0153063. doi: 10.1371/journal.pone.0153063 (PMC4822972; doi:10.1371/journal.pone.0153063)
Supplement: S1 Text — All measures of averaged reflexes are shown for each muscle and each participant. (XLSX) [file pone.0153063.s001.xlsx]

## Sheet: Sheet1
SPN											RN
IPSILATERAL		SCI					AB CONTROL				IPSILATERAL		SCI					AB CONTROL
	ID	Latency	Duration	N Area		ID	Latency	Duration	N Area			ID	Latency	Duration	N Area		ID	Latency	Duration	N Area
		ms	ms	uV			ms	ms	uV				ms	ms	uV			ms	ms	uV			EMG1	BB-I	BB-C	biceps brachii
EMG1	4	146.875	842.812	86.0114																			EMG2	TB-I	TB-C	triceps brachii
EMG1	6	204.14	56.875	25.8286							EMG1	3	32.9167	250.083	7.84423	CC	18	49	84.7083	5.64431			EMG3	FCR-I	FCR-C	flexor carpi radialia
EMG1	7	254.167	742.5	2.8404							EMG1	5	53.8333	103.5	4.68754	DW	20	101.445	56.0156	3.13895			EMG4	ECR-I	ECR-C	extensor carpi radialis
EMG1	16	241.667	778.917	13.0174							EMG1	11	66.5833	183.417	5.17532	SF	21	48.4375	285.234	14.4452
EMG1	17	288.375	106.167	3.57617							EMG1	9	33.203	36.406	7.50975	SG	22	43.4375	92.8125	3.86381			EMG5	BF-I	BF-C	biceps femoris
											EMG1	12	99.3359	140.625	7.99979								EMG6	QUAD-I	QUAD-C	quadriceps femoris
EMG2	3	278.667	245	3.56327	SG		83.7891	140.586	2.83741		EMG1	6	28.125	42.5	67.1059								EMG7	TA-I	TA-C	tibialis anterior
EMG2	4	137.5	687.5	14.5477							EMG1	8	52.256	146.484	5.01352								EMG8	SOL-I	SOL-C	soleus
EMG2	6	238.203	715.195	7.95405							EMG1	15	126	125	3.656
EMG2	7	262.5	742.042	3.76394							EMG1	16	65.9583	275.042	3.50241
EMG2	17	295.25	101.25	2.7122
											EMG2	5	48	167.583	6.45106	CC	18	59.7083	72.5417	2.66978
EMG3	2	52.7734	23.4766	5.27803	DW		115.938	107.5	5.58577		EMG2	6	28.4375	55.6641	7.89324	DW	20	52.4219	106.914	3.46091
EMG3	4	151.094	826.094	18.5298							EMG2	11	75	138.667	4.12752	SF	21	46.875	254.062	8.465
EMG3	7	44.625	979.2	5.11438							EMG2	8	63.398	14.414	4.33537	SG	22	60.5078	52.3047	3.31596
EMG3	16	329.958	151.708	10.8063							EMG2	15	127.167	89.333	4.19778
EMG3	17	119.333	27.4167	3.47672							EMG2	3	30.75	287.917	3.50101
											EMG2	16	56.7083	54.2917	3.62044
EMG4	1	101.016	30.1953	3.97413	DW		107.812	74.0234	7.29499
EMG4	3	60.8333	20.5	18.2922							EMG3	1	79.7266	52.1094	10.334	CC	18	55	73.25	8.91331
EMG4	4	142.148	692.188	16.5995							EMG3	5	35	43.5417	9.52191	SF	21	53.6719	146.719	10.5242
EMG4	6	248.438	549.375	4.80546							EMG3	6	51.25	207.812	6.19164	MO	19	88.5	283.833	3.24804
EMG4	14	58.047	35	7.8							EMG3	7	32.25	60.75	6.74568	DW	20	92.031	78.906	4.20754
EMG4	7	54.833	963.833	5.64102							EMG3	12	53.4375	714.805	16.2407	SG	22	46.0156	74.5703	9.45819
EMG4	17	64.6667	28.625	3.79913							EMG3	9	28.164	29.453	15.3804
											EMG3	13	32.5391	36.3281	11.6755
EMG5	4	125.312	703.438	17.5117	CC		63.25	34.7083	8.37349		EMG3	14	58.0859	31.5625	4.2278
EMG5	6	171.875	360.312	7.46741	DW		60.8594	134.766	15.7218		EMG3	15	126	122.2	3.93208
EMG5	7	58	963.208	8.74033	MO		91.625	13.0833	3.22471		EMG3	8	34.6875	23.2422	33.6285
EMG5	16	232	747.458	4.54041	SG		54.375	129.688	7.66234		EMG3	11	62.375	121.292	18.2304
EMG5	17	64.5	217.458	3.25469							EMG3	16	27.3333	97.75	19.111
											EMG3	17	26.6667	56.9583	19.3282
EMG6	3	26.75	626	24.3948	DW		63.125	52.8125	5.32544
EMG6	15	193.667	83.292	10.881							EMG4	1	66.8359	48.0469	2.73171	CC	18	46.3333	78.25	9.29712
EMG6	4	133.125	853.125	26.0772							EMG4	2	42.1484	15.3516	4.39695	MO	19	90.3333	248.833	3.64702
EMG6	6	187.227	723.984	10.9162							EMG4	3	150.5	116.5	18.927	DW	20	79.219	100.703	4.65428
EMG6	7	105.667	917	6.51757							EMG4	4	46.875	372.188	9.67254	SF	21	61.875	169.219	21.2742
EMG6	13	353.086	172.227	4.24574							EMG4	5	38.7083	13.9167	17.7844	SG	22	63.6719	68.2031	6.26804
EMG6	16	254.583	697.083	3.94393							EMG4	6	25.4	55.391	22.4224
EMG6	17	206.667	248.792	2.54349							EMG4	7	36.3333	17.6667	11.0377
											EMG4	8	32.4609	20.3906	16.9195
EMG7	1	174.336	135.625	200.546	CC		66.9583	195.375	2.31678		EMG4	9	33.984	125.781	7.95033
EMG7	2	208.75	148.711	5.95215	DW		50.625	41.5625	3.38815		EMG4	10	31.8359	17.9297	9.20262
EMG7	3	185.333	336.333	33.6752							EMG4	11	77	269.833	18.0667
EMG7	4	115.156	724.375	34.8254							EMG4	12	115	544.9	7.16829
EMG7	5	165	115.667	27.4798							EMG4	13	36.875	20.0391	4.8655
EMG7	6	173.438	488.438	30.3138							EMG4	14	58.125	35.3125	7.64602
EMG7	7	202.333	798.25	20.615							EMG4	15	61.6667	962.333	8.19882
EMG7	8	144.688	89.2969	20.7174							EMG4	16	27.9167	91.7083	22.408
EMG7	10	225.586	106.797	128.843							EMG4	17	61.1667	30.125	5.22822
EMG7	11	161.5	104.75	11.4654
EMG7	14	161.523	746.367	10.9161							EMG5	12	220.273	127.812	4.69438	DW	20	113.125	22.1875	5.07042
EMG7	15	179	335	8.0469
EMG7	16	210.583	812.917	22.049
EMG7	17	190	235.625	21.6862							EMG6	5	225.458	272.25	5.01047	DW	20	86.8359	52.8516	3.72553
											EMG6	10	51.289	188.477	3.7299
EMG8	1	178.75	114.648	3.51509	CC		204.75	29.0417	1.73199		EMG6	12	29.375	670.938	12.0306
EMG8	2	219.922	112.734	2.67709	DW		70	20.8984	0.962751
EMG8	3	169.333	345	5.36449	MO						EMG7					DW	20	79.141	19.766	1.97309
EMG8	4	121.719	662.5	86.2388	SF		93.9844	38.3594	9.96627
EMG8	6	175.938	576.875	8.64797	SG		123.594	61.7188	4.23696		EMG8					DW	20	86.875	15.625	2.5728
EMG8	7	86.333	943.417	2.26941
EMG8	13	231.562	158.945	4.04542
EMG8	14	176.289	332.773	3.9907
EMG8	15	172	218.25	2.53471
EMG8	5	169	103	3.12913
EMG8	17	217.583	61.25	5.99184
EMG8	16	208.458	818.583	18.5792
SPN											RN
CONTRALATERAL		SCI					AB CONTROL				CONTRALATERAL		SCI					AB CONTROL
	ID	Latency	Duration	N Area		ID	Latency	Duration	N Area			ID	Latency	Duration	N Area		ID	Latency	Duration	N Area
		ms	ms	uV			ms	ms	uV				ms	ms	uV			ms	ms	uV
EMG1
EMG1											EMG1	3	88	260.458	8.42246	SF	21	75.9375	293.125	7.11618
EMG1											EMG1	11	72.3333	191.625	6.97185
EMG1											EMG1	6	71.406	44.375	66.907
EMG1											EMG1	1	79.102	144.883	9.70438
											EMG1	12	105.469	83.984	7.81339
EMG2											EMG1	15	84.6667	247.833	6.90355
EMG2											EMG1
EMG2											EMG1
EMG2		62.0748									EMG1
EMG2
											EMG2	3	73.8333	215.167	1.47848	DW	20	126.875	74.6875	3.84937
EMG3	3	70	13	7.93231	DW	20	127.461	85.195	4.35472		EMG2	1	49.531	57.656	2.84446	SF	21	73.125	194.375	1.54984
EMG3	1	67.656	236.48	5.6157							EMG2	6	42.344	77.969	5.41112
EMG3	9	92.5	141.562	5.11703							EMG2	5	66.2917	49.7083	4.27494
EMG3	14	63.4375	27.1875	8.85076							EMG2
EMG3	17	53	441.333	6.05579							EMG2
											EMG2
EMG4	9	111.562	38.4375	9.7561	DW	20	103.75	52.5	10.7143
EMG4	1	62.57	61.797	2.36257							EMG3	9	55.625	25.9375	2.57195	SF	21	70.312	256.641	15.9055
EMG4	10	55	511.25	7.84841							EMG3	1	57.344	67.227	4.61868
EMG4	6	240	54.727	3.49736							EMG3	11	76.4583	939.752	9.09001
EMG4	15	66.25	11	9.94545							EMG3	5	61.5	89.167	3.59214
EMG4	2	56.26	269.531	8.43317							EMG3	12	140	78.4375	5.03994
EMG4	17	64.5	141.583	9.18187							EMG3	15	125.667	104.833	5.24595
											EMG3
EMG5	6	254.84	48.125	2.51013	DW	20	85.3125	120.625	3.51038		EMG3
EMG5											EMG3
EMG5											EMG3
EMG5											EMG3
EMG5											EMG3
											EMG3
EMG6					DW	20	66.6016	121.523	10.0804
EMG6											EMG4	9	55	27.2656	3.98854	DW	20	79.7266	73.7109	5.34181
EMG6											EMG4	11	57	920.5	9.1662	SG	22	63.281	48.477	4.18755
EMG6											EMG4	12	144.375	52.8125	11.1243	SF	21	98.4375	93.75	10.6668
EMG6											EMG4	16	71.083	51.032	20.203
EMG6											EMG4	6	45	136.836	9.25195
EMG6											EMG4	15	119.083	132.417	8.02391
EMG6											EMG4
											EMG4
EMG7					DW	20	86.5625	25.3125	5.55575		EMG4
EMG7											EMG4
EMG7											EMG4
EMG7											EMG4
EMG7											EMG4
EMG7											EMG4
EMG7											EMG4
EMG7											EMG4
EMG7											EMG4
EMG7
EMG7											EMG5					SG	22	96.094	38.906	8.43315
EMG7											EMG5					DW	20	77.344	107.813	27.5384
EMG7
EMG7											EMG6					DW	20	113.75	45.9375	4.21769
											EMG6
EMG8	6	430	136.523	5.49358	DW	20	85.625	36.5625	5.25621		EMG6
EMG8
EMG8											EMG7
EMG8
EMG8											EMG8
EMG8
EMG8
EMG8
EMG8
EMG8
EMG8
EMG8
